# Supplementary material for: Response to change in the number of visual stimuli in zebrafish:A behavioural and molecular study
Source: Sci Rep. 2020 Apr 1;10:5769. doi: 10.1038/s41598-020-62608-5 (PMC7113307; doi:10.1038/s41598-020-62608-5)
Supplement: Supplementary file 2 — Data Availability. [file 41598_2020_62608_MOESM2_ESM.xlsx]

## Sheet: behaviour
subject	Condition	Habituation	Dishabituation	Time_habituation_trial	Time_dishabituation__trial	INDEX TRIAL1 = [(dishab-hab)/(dishab+hab)]
1	Familiar	3 dots	3 dots	16.06	18.46	0.0694169
2	Familiar	3 dots	3 dots	22.8	21.72	-0.0242945
3	Familiar	3 dots	3 dots	19.58	15.6	-0.113105
4	Familiar	3 dots	3 dots	18.58	21.54	0.0738787
5	Familiar	3 dots	3 dots	24.91	25.55	0.0127452
6	Familiar	3 dots	3 dots	23.09	24.98	0.0392226
7	Familiar	3 dots	3 dots	18.7	20.31	0.0413492
8	Familiar	3 dots	3 dots	12.45	10.06	-0.105941
9	Familiar	3 dots	3 dots	12.1	10.93	-0.0508682
10	Familiar	3 dots	3 dots	24.96	24.47	-0.00991301
11	Familiar	9 dots	9 dots	14.46	13.34	-0.0404531
12	Familiar	9 dots	9 dots	19.44	24.98	0.124594
13	Familiar	9 dots	9 dots	19.11	20.57	0.0367
14	Familiar	9 dots	9 dots	16.81	15.51	-0.0400946
15	Familiar	9 dots	9 dots	19.75	14.87	-0.141003
16	Familiar	9 dots	9 dots	19.01	16.27	-0.0777341
17	Familiar	9 dots	9 dots	13.72	13.99	0.00965844
18	Familiar	9 dots	9 dots	19.5	17.12	-0.064785
1	Change_number	3 dots	9 dots	8.38	18.98	0.387144
2	Change_number	3 dots	9 dots	16.39	11.64	-0.169396
3	Change_number	3 dots	9 dots	16.13	21.97	0.153265
4	Change_number	3 dots	9 dots	21.87	28.13	0.125142
5	Change_number	3 dots	9 dots	13.06	19.97	0.209144
6	Change_number	3 dots	9 dots	9.73	14.38	0.193086
7	Change_number	3 dots	9 dots	20.97	22.02	0.0243798
8	Change_number	3 dots	9 dots	16.74	18.53	0.0507265
9	Change_number	3 dots	9 dots	8.17	10.16	0.108869
10	Change_number	3 dots	9 dots	15.36	16.12	0.0241477
11	Change_number	9 dots	3 dots	24.32	26.9	0.0503803
12	Change_number	9 dots	3 dots	24.5	27.64	0.0602971
13	Change_number	9 dots	3 dots	23.76	23.91	0.00308379
14	Change_number	9 dots	3 dots	18.7	24.71	0.138388
15	Change_number	9 dots	3 dots	10.37	17.77	0.262979
16	Change_number	9 dots	3 dots	21.26	21.36	0.00237585
17	Change_number	9 dots	3 dots	13.63	17.95	0.136789
18	Change_number	9 dots	3 dots	17.18	14.29	-0.0917959
1	Change_shape	3 dots	3 squares	20.97	19.83	-0.0278864
2	Change_shape	3 dots	3 squares	12.99	10.7	-0.096543
3	Change_shape	3 dots	3 squares	22.34	20.75	-0.0367906
4	Change_shape	3 dots	3 squares	7.74	11.94	0.213049
5	Change_shape	3 dots	3 squares	21.68	25.01	0.071286
6	Change_shape	3 dots	3 squares	24.99	25.74	0.0147262
7	Change_shape	3 dots	3 squares	15.73	19.12	0.0972887
8	Change_shape	3 dots	3 squares	11.32	12.85	0.0631574
9	Change_shape	3 dots	3 squares	22.8	26.16	0.0686308
10	Change_shape	3 dots	3 squares	17.12	20.38	0.0869333
11	Change_shape	9 dots	9 squares	11.34	11.22	-0.0049785
12	Change_shape	9 dots	9 squares	22.25	28.56	0.124286
13	Change_shape	9 dots	9 squares	18.04	22.78	0.116025
14	Change_shape	9 dots	9 squares	16.79	18.75	0.0551237
15	Change_shape	9 dots	9 squares	23.76	23.81	0.000978559
16	Change_shape	9 dots	9 squares	22.81	25.51	0.0559666
17	Change_shape	9 dots	9 squares	17.91	26.52	0.193786
18	Change_shape	9 dots	9 squares	13.91	22.19	0.229293
1	Change_surface_area_increase	3 dots	3 dots _area_increase	16.86	25.07	0.19572
2	Change_surface_area_increase	3 dots	3 dots _area_increase	21.79	24.03	0.0489395
3	Change_surface_area_increase	3 dots	3 dots _area_increase	21.42	28.65	0.144287
4	Change_surface_area_increase	3 dots	3 dots _area_increase	24.99	29.15	0.0768625
5	Change_surface_area_increase	3 dots	3 dots _area_increase	20.98	22.79	0.0413525
6	Change_surface_area_increase	9 dots	9 dots_area_increase	18.14	19.72	0.0416393
7	Change_surface_area_increase	9 dots	9 dots_area_increase	20.22	25.15	0.108591
8	Change_surface_area_increase	9 dots	9 dots_area_increase	24.97	23.99	-0.0199683
9	Change_surface_area_increase	9 dots	9 dots_area_increase	24.72	22.37	-0.0499044
1	Change_surface_area_decrease	3 dots	3 dots_area_decrease	20.69	18.04	-0.0684224
2	Change_surface_area_decrease	3 dots	3 dots_area_decrease	23.12	16.17	-0.17689
3	Change_surface_area_decrease	3 dots	3 dots_area_decrease	13.55	13.89	0.0123907
4	Change_surface_area_decrease	3 dots	3 dots_area_decrease	11.26	16.84	0.198577
5	Change_surface_area_decrease	3 dots	3 dots_area_decrease	19.83	18.74	-0.0282603
6	Change_surface_area_decrease	9 dots	9 dots_area_decrease	23.74	15.44	-0.21192
7	Change_surface_area_decrease	9 dots	9 dots_area_decrease	24.96	24.47	-0.00989854
8	Change_surface_area_decrease	9 dots	9 dots_area_decrease	24.41	28.42	0.07588
9	Change_surface_area_decrease	9 dots	9 dots_area_decrease	16.52	13.78	-0.090429

## Sheet:  cfos Habituation with 3 dots
					Retina					Optic tectum					Thalamus					Telencephalon					Cerebellum					Medulla oblungata
		Fish		Δct	log2(Δct+1)	Average (log2(Δct+1))	Stand Error		Δct	log2(Δct+1)	Average (log2(Δct+1))	Stand Error		Δct	log2(Δct+1)	Average (log2(Δct+1))	Stand Error		Δct	log2(Δct+1)	Average (log2(Δct+1))	Stand Error		Δct	log2(Δct+1)	Average (log2(Δct+1))	Stand Error		Δct	log2(Δct+1)	Average (log2(Δct+1))	Stand Error
Familiar	Pool 1	11 and14		0.083752	0.116035	0.066086	0.0110058		0.269782	0.344581	0.276004	0.0274631		0.409208	0.494885	0.398401	0.0546191		0.252625	0.324954	0.28755	0.0240114		0.0691833	0.0965092	0.140821	0.016523		0.0287194	0.0408495	0.0573455	0.00652816
	Pool 2	23 and 25		0.0442578	0.0624779				0.14287	0.192661				0.140689	0.189906				0.156191	0.20938				0.126185	0.171444				0.0536532	0.0754
	Pool 3	74 and 75		0.0434082	0.0613036				0.269782	0.344581				0.455762	0.541774				0.252625	0.324954				0.0691833	0.0965092				0.0287194	0.0408495
	Pool 4	78 and 84		0.0491372	0.0692034				0.158309	0.21202				0.351233	0.434277				0.167993	0.224032				0.126185	0.171444				0.0536532	0.0754
	Pool 5	431 and 448		0.0357342	0.0506538				0.242907	0.313718				0.360559	0.4442				0.277676	0.353521				0.123657	0.168202				0.0439199	0.062011
	Pool 6	464 and 465		0.0258664	0.0368428				0.18794	0.248462				0.218717	0.285363				0.221334	0.288457				0.100252					0.0349514	0.049563
Change in number	Pool 1	12 and 15		0.0790061	0.109703	0.0836342	0.016183		0.0698447	0.0974014	0.275105	0.0646798		0.152541	0.204818	0.181651	0.0265073		0.191964	0.253341	0.210836	0.0161062		0.0309141	0.0439241	0.0613486	0.0136791		0.0220474	0.0314621	0.0477989	0.00787735
	Pool 2	16 and 18		0.07071	0.0985678				0.375962	0.460441				0.230472	0.299212				0.170012	0.226523				0.0344657	0.0488858				0.0284622	0.0404887
	Pool 3	70 and 71		0.0767276	0.106653				0.0764541	0.106287				0.110324	0.150981				0.122264	0.166412				0.0309141	0.0439241				0.0220474	0.0314621
	Pool 4	76 and 77		0.087001	0.120353				0.367026	0.451041				0.106343	0.145799				0.115143	0.157229				0.0344657	0.0488858				0.0284622	0.0404887
	Pool 5	82 and 83		0.0227061	0.0323916				0.201658	0.265026				0.128233	0.174065				0.168043	0.224094				0.0875811	0.121123				0.0559982	0.0786074
	Pool 6	120 and 121		0.0239434	0.034136				0.206169	0.270432				0.0829981	0.115031				0.178881	0.237418				0.111282					0.0455659	0.064284
Change in shape	Pool 1	13 and 17		0.0570237	0.0800077	0.109632	0.0217752		0.18185	0.241047	0.222879	0.0121308		0.452972	0.539006	0.401113	0.0479478		0.382607	0.467391	0.389628	0.0408437		0.0797809	0.110739	0.113846	0.0170013		0.0152562	0.0218438	0.0288063	0.00404057
	Pool 2	19 and 20		0.132639	0.179688				0.173243	0.230502				0.215468	0.281512				0.190226	0.251236				0.05848	0.081994				0.0160765	0.023009
	Pool 3	21 and 24		0.0579649	0.0812918				0.173101	0.230328				0.391317	0.476452				0.389082	0.474131				0.135844	0.183765				0.0292304	0.041566
	Pool 4	72 and 73		0.05709	0.0800982				0.198063	0.260703				0.308052	0.38742				0.382607	0.467391				0.0797809	0.110739				0.0152562	0.0218438
	Pool 5	80 and 81		0.12963	0.17585				0.14087	0.190135				0.185779	0.245835				0.215734	0.281828				0.05848	0.081994				0.0160765	0.023009
	Pool 6	164 and 176		0.0430853	0.0608572				0.136472	0.184562				0.391317	0.476452				0.315664	0.395791				0.135844					0.0292304	0.041566
Change in surface area (increase)	Pool 1	88 and 89		0.142718	0.19247	0.184444	0.0766919		0.0661494	0.0924096	0.124389	0.012779		0.166058	0.22164	0.207904	0.0316933		0.311115	0.390794	0.355866	0.0300339		0.099625	0.137012	0.247897	0.0902022		0.0728542	0.101454	0.12102	0.0257517
	Pool 2	90 and 91		0.124189	0.168885				0.127542	0.173181				0.0835505	0.115766				0.239434	0.309681				0.344225	0.426775				0.119138	0.162388
	Pool 3	92 and 97		0.067965	0.0948643				0.0863697	0.119515				0.166058	0.22164				0.270089	0.34493				0.521518	0.605511				0.169301	0.225646
	Pool 4	95 and 96		0.0481272	0.0678138				0.107114	0.146803				0.0835505	0.115766				0.187352	0.247747				0.138255	0.186823				0.0367012	0.0520002
	Pool 5	103 and 104		0.461958	0.547902				0.0874754	0.120983				0.206428	0.270742				0.377739	0.462303				0.0681685	0.0951393				0.0551501	0.0774483
	Pool 6	163 and 169		0.0243649	0.0347297				0.0669103	0.0934389				0.23274	0.301868				0.301108	0.379741				0.0253556	0.0361244				0.0771217	0.107181
Change in surface area (decrease)	Pool 1	107 and 108		0.370351	0.454546	0.324371	0.0904189		0.31953	0.400024	0.392482	0.036705		0.42781	0.513804	0.524088	0.0484602		0.257737	0.33083	0.408507	0.0554769		0.298224	0.37654	0.223083	0.0592725		0.265028	0.339169	0.272296	0.0916754
	Pool 2	115 and 116		0.304909	0.38395				0.322344	0.403098				0.429299	0.515308				0.242721	0.313503				0.203028	0.26667				0.0720756	0.100407
	Pool 3	128 and 142		0.277661	0.353505				0.339444	0.421634				0.446992	0.533057				0.331539	0.413095				0.30688	0.386126				0.255467	0.328224
	Pool 4	451 and 452		0.540841	0.623718				0.307821	0.387165				0.379716	0.464371				0.340488	0.422758				0.131233	0.177896				0.0847161	0.117317
	Pool 5	453 and 454		0.0434082	0.0613036				0.424255	0.510207				0.668021	0.738138				0.235295	0.304856				0.0681685	0.0951393				0.058966	0.0826563
	Pool 6	461 and 462		0.0491372	0.0692034				0.175082	0.232761				0.301205	0.379848				0.586669	0.666001				0.0253556	0.0361244				0.586669	0.666001

## Sheet: cfos Habituation with 9 dots
					Retina					Optic tectum					Thalamus					Telencephalon					Cerebellum					Medulla oblungata
		Fish		Δct	log2(Δct+1)	Average (log2(Δct+1))	Stand Error		Δct	log2(Δct+1)	Average (log2(Δct+1))	Stand Error		Δct	log2(Δct+1)	Average (log2(Δct+1))	Stand Error		Δct	log2(Δct+1)	Average (log2(Δct+1))	Stand Error		Δct	log2(Δct+1)	Average (log2(Δct+1))	Stand Error		Δct	log2(Δct+1)	Average (log2(Δct+1))	Stand Error
Familiar	Pool 1	33 and 35		0.0807682	0.112057	0.16754	0.0481974		0.212772	0.278309	0.286086	0.0673545		0.158609	0.212394	0.24746	0.0209502		0.174844	0.232469	0.292443	0.0478554		0.127208	0.172754	0.383811	0.126709		0.0286645	0.0407725	0.0714061	0.0115012
	Pool 2	36 and 37		0.0915495	0.126378				0.0491979	0.0692869				0.160123	0.214278				0.149772	0.201348				0.0682133	0.0951997				0.089221	0.123297
	Pool 3	38 and 39		0.075689	0.105261				0.0983959	0.135398				0.245821	0.317097				0.117128	0.159794				0.487821	0.573201				0.0389095	0.05507
	Pool 4	41 and 42		0.301981	0.380708				0.36443	0.448298				0.137902	0.186376				0.372871	0.457196				0.505124	0.589883				0.0539826	0.075851
	Pool 5	46 and 49		0.0398502	0.0563756				0.40024	0.485674				0.224939	0.29271				0.232813	0.301954				0.0485951	0.0684578				0.0460001	0.064883
	Pool 6	469 and 470		0.168342	0.224463				0.230763	0.299553				0.19906	0.261903				0.321241	0.401894				0.745174	0.803371				0.0486721	0.0685637
Change in number	Pool 1	26 and 27		0.0957853	0.131965	0.221928	0.0592117		0.422011	0.507932	0.316733	0.0496537		0.382218	0.466985	0.422517	0.0444343		0.591926	0.670773	0.562106	0.0418964		0.069467	0.096892	0.379616	0.0728887		0.0839299	0.116271	0.16632	0.0145658
	Pool 2	28 and 29		0.375441	0.459894				0.177255	0.235427				0.273974	0.349336				0.418965	0.504839				0.433549	0.519592				0.154056	0.206713
	Pool 3	30 and 31		0.0986558	0.13574				0.313616	0.393543				0.356014	0.439373				0.460947	0.546904				0.377497	0.462049				0.10406	0.142818
	Pool 4	32 and 34		0.142108	0.191699				0.177255	0.235427				0.386238	0.471175				0.527334	0.611016				0.433549	0.519592				0.154056	0.206713
	Pool 5	40 and 43		0.258644	0.33187				0.136224	0.184247				0.474221	0.559953				0.563419	0.644704				0.378273	0.462861				0.11704	0.15968
	Pool 6	45 and 47		0.0573117	0.0804007				0.269116	0.343824				0.187789	0.248279				0.314396	0.3944				0.16208	0.216709				0.121726	0.165721
Change in shape	Pool 1	50 and 51		0.0866647	0.119907	0.113093	0.023868		0.170559	0.227197	0.36561	0.064477		0.157696	0.211256	0.256317	0.0313681		0.168485	0.224639	0.390408	0.0818829		0.0826396	0.114553	0.227848	0.0640411		0.0495597	0.0697842	0.148393	0.0352576
	Pool 2	52 and 53		0.121895	0.165938				0.389601	0.474671				0.2889	0.36614				0.593329	0.672044				0.326152	0.407247				0.188159	0.248728
	Pool 3	54 and 55		0.121895	0.165938				0.167346	0.223232				0.169392	0.225759				0.194017	0.255823				0.086537	0.119737				0.117806	0.16067
	Pool 4	56 and 57		0.105577	0.1448				0.388143	0.473156				0.26654	0.340892				0.490118	0.575427				0.298373	0.376705				0.188237	0.248822
	Pool 5	62 and 63		0.0325838	0.0462589				0.16864	0.22483				0.136792	0.184968				0.139634	0.188571				0.0250863	0.0357454				0.0362682	0.0513974
	Pool 6	64 and 65		0.0250673	0.0357187				0.485113	0.570573				0.155796	0.208887				0.343453	0.425946				0.242377	0.313103				0.0799426	0.110955
Change in surface area (increase)	Pool 1	110 and 111		0.180152	0.238973	0.315051	0.0885483		0.121881	0.16592	0.160648	0.0131655		0.270483	0.345378	0.273333	0.0397977		0.305848	0.384987	0.47759	0.0931204		0.090481	0.124965	0.161512	0.0159379		0.0525445	0.0738813	0.121214	0.0157818
	Pool 2	112 and 113		0.196918	0.259324				0.112244	0.153473				0.258921	0.332188				0.34678	0.429514				0.12256	0.166793				0.105112	0.144193
	Pool 3	456 and 457		0.502608	0.587468				0.156278	0.209488				0.233758	0.30306				0.246849	0.318287				0.120963	0.164738				0.0577852	0.0810467
	Pool 4	458 and 459		0.488754	0.574105				0.130314	0.176723				0.282231	0.358656				0.409275	0.494953				0.170754	0.227438				0.108484	0.148588
	Pool 5	460 and 466		0.121895	0.165938				0.081821	0.113462				0.0983462	0.135333				0.244771	0.31588				0.0854189	0.118252				0.123903	0.168518
	Pool 6	467 and 468		0.0457229	0.0645006				0.105597	0.144825				0.121462	0.165381				0.894631	0.921917				0.122631	0.166884				0.0800198	0.111058
Change in surface area (decrease)	Pool 1	85 and 86		0.0206976	0.0295555	0.0243997	0.00196382		0.239445	0.309694	0.32535	0.0246998		0.214342	0.280175	0.356498	0.0419724		0.207432	0.271942	0.389438	0.0487371		0.0857899	0.118745	0.221223	0.0510165		0.0524976	0.073817	0.0591727	0.00793446
	Pool 2	93 and 94		0.0120711	0.0173106				0.238784	0.308924				0.312909	0.392767				0.329873	0.411288				0.0697567	0.0972826				0.0421252	0.0595286
	Pool 3	87 and 98		0.0201534	0.028786				0.215156	0.281142				0.193019	0.254617				0.193428	0.255112				0.110004	0.150565				0.0351059	0.0497784
	Pool 4	99 and 100		0.0157096	0.022488				0.347184	0.429947				0.368591	0.452691				0.34003	0.422265				0.181593	0.240733				0.0508034	0.0714928
	Pool 5	101 and 102		0.0188499	0.0269415				0.282172	0.35859				0.203717	0.267496				0.312243	0.392035				0.342121	0.424515				0.0536841	0.0754425
	Pool 6	132 and 138		0.0148853	0.0213166				0.200641	0.263805				0.405653	0.491241				0.498984	0.583985				0.227309	0.295499				0.0174635	0.024977

## Sheet: egr-1  Habituation with 3 dots
					Retina					Optic tectum					Thalamus					Telencephalon					Cerebellum					Medulla oblungata
		Fish		Δct	log2(Δct+1)	Average (log2(Δct+1))	Stand Error		Δct	log2(Δct+1)	Average (log2(Δct+1))	Stand Error		Δct	log2(Δct+1)	Average (log2(Δct+1))	Stand Error		Δct	log2(Δct+1)	Average (log2(Δct+1))	Stand Error		Δct	log2(Δct+1)	Average (log2(Δct+1))	Stand Error		Δct	log2(Δct+1)	Average (log2(Δct+1))	Stand Error
Familiar	Pool 1	11 and14		0.0500954	0.0705204	0.0731582	0.0148872		0.512931	0.597347	0.920976	0.172114		0.48024	0.565831	0.881087	0.143855		0.881598	0.911958	1.389	0.160475		0.420758	0.506661	0.944268	0.152745		0.397829	0.483188	0.450209	0.0583288
	Pool 2	23 and 25		0.0265543	0.03781				0.823806	0.866952				0.524555	0.608388				1.362	1.24001				0.992761	0.994769				0.506166	0.590881
	Pool 3	74 and 75		0.0482872	0.0680341				0.546265	0.628787				1.48024	1.31048				3.07586	2.0271				0.420758	0.506661				0.397829	0.483188
	Pool 4	78 and 84		0.0269359	0.0383461				0.839267	0.879131				0.483975	0.569467				1.362	1.24001				0.992761	0.994769				0.506166	0.590881
	Pool 5	431 and 448		0.0986757	0.135766				0.750083	0.807424				1.43193	1.2821				2.16554	1.66245				1.65599	1.40925				0.212762	0.278296
	Pool 6	464 and 465		0.0632442	0.088473				2.35477	1.74621				0.932215	0.950256				1.38244	1.25244				1.38419	1.2535				0.209843	0.27482
Change in number	Pool 1	12 and 15		0.0418236	0.059111	0.100101	0.0191271		0.470914	0.556713	1.05206	0.192387		0.342523	0.424946	0.670596	0.0999646		0.913445	0.911958	1.389	0.160475		0.288101	0.365245	0.662463	0.151906		0.173368	0.230656	0.374021	0.0508405
	Pool 2	16 and 18		0.0590776	0.0828083				0.949156	0.962849				0.621573	0.697394				1.24627	1.24001				0.424521	0.510477				0.305016	0.384068
	Pool 3	70 and 71		0.0440588	0.0622029				0.50914	0.593727				0.342523	0.424946				0.913445	2.0271				0.288101	0.365245				0.173368	0.230656
	Pool 4	76 and 77		0.0598652	0.0838808				0.953892	0.966351				0.621573	0.697394				1.24627	1.24001				0.424521	0.510477				0.305016	0.384068
	Pool 5	82 and 83		0.0974617	0.134171				1.98828	1.57932				1.13136	1.09177				1.96565	1.66245				1.4505	1.29308				0.439788	0.525857
	Pool 6	120 and 121		0.131655	0.178434				2.1458	1.65343				0.610066	0.687119				1.2959	1.25244				0.905616	0.930257				0.403299	0.488823
Change in shape	Pool 1	13 and 17		0.0228226	0.0325559	0.0868482	0.0256006		0.501016	0.585939	0.778148	0.165282		0.269524	0.344287	0.61208	0.171323		1.38976	1.25686	1.06105	0.114396		0.39885	0.484241	0.827158	0.245465		0.0774608	0.107635	0.24966	0.066848
	Pool 2	19 and 20		0.0673579	0.094044				0.357239	0.440675				0.334237	0.416015				0.840065	0.879757				0.315433	0.395538				0.136875	0.185074
	Pool 3	21 and 24		0.0437956	0.0618392				1.56938	1.36142				1.66658	1.41499				0.867249	0.900914				2.035	1.6017				0.37199	0.45627
	Pool 4	72 and 73		0.0236155	0.0336738				0.520381	0.604433				0.269524	0.344287				0.867249	0.900914				0.39885	0.484241				0.0774608	0.107635
	Pool 5	80 and 81		0.070074	0.0977105				0.372388	0.456688				0.334237	0.416015				0.840065	0.879757				0.315433	0.395538				0.136875	0.185074
	Pool 6	164 and 176		0.149706	0.201266				1.32903	1.21973				0.666576	0.736887				1.92434	1.54811				2.035	1.6017				0.37199	0.45627
Change in surface area (increase)	Pool 1	88 and 89		0.147849	0.198933	0.225157	0.0718847		1.41443	1.27168	1.04661	0.212107		1.17745	1.12264	0.895853	0.112327		3.16981	2.05998	1.81856	0.0982328		2.12193	1.64244	1.56309	0.228748		0.355785	0.439129	0.49638	0.0258763
	Pool 2	90 and 91		0.156176	0.209362				1.08028	1.05678				0.461062	0.547018				2.18874	1.67299				3.19602	2.06902				0.395406	0.480685
	Pool 3	92 and 97		0.139533	0.188443				1.21788	1.14918				1.17745	1.12264				2.34779	1.74321				2.30632	1.72523				0.390697	0.475808
	Pool 4	95 and 96		0.48217	0.567711				0.0165608	0.0236966				0.461062	0.547018				1.73726	1.45273				3.41168	2.14133				0.381608	0.466348
	Pool 5	103 and 104		0.0795692	0.110456				1.73179	1.44984				0.976033	0.982607				3.1843	2.06499				1.12119	1.08487				0.536687	0.619823
	Pool 6	163 and 169		0.0541171	0.0760351				1.51136	1.32847				1.07512	1.0532				2.77756	1.91746				0.642221	0.715648				0.410774	0.496487
Change in surface area (decrease)	Pool 1	107 and 108		0.272357	0.347504	0.396954	0.0567929		3.52619	2.1783	1.88973	0.10407		1.47097	1.30508	1.23167	0.0337039		1.45552	1.29603	1.34064	0.0800484		4.27518	2.39922	1.65623	0.207017		0.756047	0.812331	0.581882	0.0937147
	Pool 2	115 and 116		0.202174	0.265645				3.25798	2.09017				1.32113	1.21483				1.2514	1.17082				2.58933	1.84372				0.448952	0.53501
	Pool 3	128 and 142		0.420317	0.506213				2.838	1.94035				1.45783	1.29739				2.0523	1.6099				3.01179	2.00424				0.741809	0.800586
	Pool 4	451 and 452		0.386965	0.471932				2.61644	1.85457				1.34842	1.23169				1.95135	1.56138				1.50385	1.32415				0.557287	0.639035
	Pool 5	453 and 454		0.166929	0.222717				1.73179	1.44984				1.39773	1.26167				1.35552	1.23605				1.12119	1.08487				0.426702	0.512684
	Pool 6	461 and 462		0.48217	0.567711				2.5434	1.82513				1.11315	1.07939				1.24956	1.16964				1.43039	1.28119				0.142067	0.191648

## Sheet: egr-1  Habituation with 9 dots
					Retina					Optic tectum					Thalamus					Telencephalon					Cerebellum					Medulla oblungata
		Fish		Δct	log2(Δct+1)	Average (log2(Δct+1))	Stand Error		Δct	log2(Δct+1)	Average (log2(Δct+1))	Stand Error		Δct	log2(Δct+1)	Average (log2(Δct+1))	Stand Error		Δct	log2(Δct+1)	Average (log2(Δct+1))	Stand Error		Δct	log2(Δct+1)	Average (log2(Δct+1))	Stand Error		Δct	log2(Δct+1)	Average (log2(Δct+1))	Stand Error
Familiar	Pool 1	33 and 35		0.0808554	0.112174	0.235829	0.0534451		1.15158	1.1054	1.42208	0.230206		0.659501	0.73075	0.951028	0.107705		1.89055	1.53135	1.45101	0.0859148		0.979051	0.984809	0.940989	0.107526		0.532634	0.616014	0.379121	0.0614403
	Pool 2	36 and 37		0.189835	0.250761				0.576022	0.656287				1.2594	1.17594				1.27676	1.18698				0.580624	0.660494				0.425179	0.511143
	Pool 3	38 and 39		0.367773	0.451829				1.15204	1.10571				1.02677	1.01918				2.12081	1.64192				1.03295	1.02357				0.222747	0.290126
	Pool 4	41 and 42		0.241708	0.312326				3.35154	2.12153				1.2594	1.17594				1.87583	1.52398				1.38779	1.25568				0.239515	0.309776
	Pool 5	46 and 49		0.0898617	0.124145				2.88474	1.95782				0.442829	0.528901				1.27676	1.18698				0.50432	0.589112				0.250775	0.322822
	Pool 6	469 and 470		0.120188	0.163741				2.00158	1.58572				1.10739	1.07546				2.10553	1.63484				1.19203	1.13227				0.168652	0.224846
Change in number	Pool 1	26 and 27		0.155485	0.208499	0.195593	0.0345002		2.26755	1.70821	1.47973	0.182256		0.768717	0.822704	1.0624	0.169036		2.19319	1.675	1.88489	0.169031		1.48207	1.31154	1.34305	0.256845		0.64405	0.717254	0.609963	0.116482
	Pool 2	28 and 29		0.0773863	0.107536				1.32023	1.21427				1.24441	1.16633				2.46539	1.79302				3.34896	2.12067				0.583516	0.663132
	Pool 3	30 and 31		0.268693	0.343343				1.62585	1.39278				2.15108	1.65585				4.46692	2.45073				1.48207	1.31154				0.233739	0.303037
	Pool 4	32 and 34		0.0877794	0.121386				1.32023	1.21427				1.64473	1.40312				4.10299	2.35134				0.751131	0.808287				0.164368	0.219547
	Pool 5	40 and 43		0.1578	0.211386				1.10589	1.07443				0.617977	0.694191				1.87912	1.52563				0.435554	0.521608				0.878638	0.909687
	Pool 6	45 and 47		0.133992	0.18141				3.83806	2.27443				0.549905	0.632179				1.85529	1.51364				2.9577	1.98466				0.798907	0.84712
Change in shape	Pool 1	50 and 51		0.193598	0.255317	0.207652	0.0169257		2.95822	1.98485	2.08501	0.104652		1.08202	1.05799	1.18374	0.0869636		1.7515	1.46022	1.75039	0.160298		1.04999	1.03561	1.42371	0.295111		0.394487	0.479735	0.7993	0.142864
	Pool 2	52 and 53		0.164394	0.219579				3.83779	2.27435				1.29867	1.2008				3.838	2.27441				2.09458	1.62974				1.2146	1.14705
	Pool 3	54 and 55		0.14286	0.192648				2.27107	1.70976				1.12811	1.08957				1.98911	1.57972				1.2263	1.15465				1.0523	1.03724
	Pool 4	56 and 57		0.190532	0.251606				3.69424	2.23089				1.80169	1.4863				3.24948	2.08729				4.01283	2.32563				1.23977	1.16335
	Pool 5	62 and 63		0.12549	0.170553				2.78363	1.91977				0.871682	0.904336				1.36627	1.24261				0.276405	0.352086				0.372147	0.456435
	Pool 6	64 and 65		0.114352	0.156205				4.24317	2.39044				1.57302	1.36346				2.62525	1.85808				3.12541	2.04454				0.426015	0.51199
Change in surface area (increase)	Pool 1	110 and 111		0.154476	0.207238	0.242368	0.0637816		1.37616	1.24863	1.35851	0.0858765		1.33914	1.22598	1.02499	0.0938261		1.94632	1.55892	1.53675	0.0946734		1.10959	1.07696	1.48667	0.225889		0.375323	0.459771	0.70135	0.211849
	Pool 2	112 and 113		0.13867	0.18735				1.12902	1.09019				1.18454	1.12733				1.97719	1.57395				0.961455	0.971924				0.357268	0.440705
	Pool 3	456 and 457		0.325461	0.406495				2.15161	1.65609				1.32924	1.21986				2.15958	1.65973				1.5646	1.35873				0.35307	0.436236
	Pool 4	458 and 459		0.375566	0.460025				1.8827	1.52742				1.15432	1.10723				2.18828	1.67278				1.26382	1.17876				0.282159	0.358575
	Pool 5	460 and 466		0.0854278	0.118264				1.64692	1.40431				0.658623	0.729986				1.10717	1.07531				4.0711	2.3423				2.27741	1.71256
	Pool 6	467 and 468		0.0532395	0.0748336				1.33656	1.22439				0.669677	0.739569				2.20382	1.67979				2.97603	1.99133				0.741408	0.800254
Change in surface area (decrease)	Pool 1	85 and 86		0.0522773	0.073515	0.088606	0.0131916		2.09418	1.62956	1.87842	0.12877		1.05847	1.04157	1.30295	0.087802		1.53563	1.34234	1.74116	0.145986		1.49701	1.3202	1.43944	0.179202		0.356905	0.44032	0.42745	0.0631857
	Pool 2	93 and 94		0.0654816	0.0915056				1.90818	1.54012				1.5733	1.36362				1.87426	1.52319				1.37948	1.25064				0.460165	0.546131
	Pool 3	87 and 98		0.0219017	0.0312564				3.93279	2.3024				1.06446	1.04577				1.6304	1.39528				2.77236	1.91547				0.430851	0.516873
	Pool 4	99 and 100		0.0757537	0.105348				3.58352	2.19646				1.98698	1.57869				3.33266	2.11525				2.0247	1.59679				0.488206	0.573574
	Pool 5	101 and 102		0.0805362	0.111747				2.78345	1.9197				1.59929	1.37812				3.09473	2.03377				2.55215	1.82869				0.239881	0.310202
	Pool 6	132 and 138		0.0854278	0.118264				2.20942	1.68231				1.65729	1.40996				3.10428	2.03713				0.652716	0.724839				0.130999	0.177598

## Sheet:  Primers List
qPCR Primer sequences
Gene	Role	Primer name	Primer Sequence	Product Size (bp)	Efficiency (E %)	Melting Temperature (°C)	Accession ID
c-fos	IEG (immediate early gene)	c-fos For	GTATTACCCGCTCAACCAGAC	200 pb	99.1	62.3	NM_205569.1
		c-fos Rev	TCCAGTAACCCTCATTTTGGG			64.7
egr-1	IEG (immediate early gene)	Egr1 For	AGTTTGATCACCTTGCTGGAG	110 pb	108.1	63.2	NM_131248.1
		Egr1 Rev	AACGGCCTGTGTAAGATATGG			62.6
18S	House Keeping gene	18S For	TCGCTAGTTGGCATCGTTTATG	85 pb	93	65.8	NM_173234
		18 S Rev	CGGAGGTTCGAAGACGATCA			67.6
